# Supplementary material for: Why clinicians overtest: development of a thematic framework
Source: BMC Health Serv Res. 2020 Nov 4;20:1011. doi: 10.1186/s12913-020-05844-9 (PMC7643462; doi:10.1186/s12913-020-05844-9)
Supplement: Supplementary file 2 — Additional file 2 Supplementary File 2 Initial Thematic Framework: Excel Spreadsheet of articles included in the narrative literature review, thematic analysis and incorporation into initial framework of direct/intrinsic and indirect/extrinsic factors. [file 12913_2020_5844_MOESM2_ESM.xlsx]

## Sheet: Sheet1
						(i) CLINICIAN KNOWLEDGE AND UNDERSTANDING							(ii) INTRINSIC FACTORS											(iii) EXTRINSIC FACTORS
Author	Title	Justin's Comments	Katy's Comments	Fiona's Comments	Kristen's Comments	Definition of overdiagnosis and how it fits in to overuse	Harms caused by overdiagnosis	Clinical examples	Causes/drivers of overdiagnosis	Test properties: Benefits/harms/accuracy/limitations/interpretation of results	Prevalence/natural history/pathophysiology of disease or management pathway	Awareness of overdiagnosis as contemporary issue / awareness of impact of overdiagnosis (defn overdiagnosis, drivers of overdiagnosis)	Clinical experience/anectodctal evidence = cognitive biases	Skills in communication	Satisfaction with work	Sense of medical obligation to do something	Heuristics / cognitive bias or cognitive erros / personal experience and anecdotal evidence	Fear of litigtaion	Tolerance of uncertainty and error	Proximity/ease of access to tests or wanting to try new technology	Testing to establish baseline or guide subsequent care / check up?	Medical culture = colleagues and senior clinicians	Colleagues/senior clinicians leading the team and advising to order the test	Tolerance of presurre from patients to do something / patient factors or characteristics / desire to improve relationship with patient	Susceptibility to financial incentives	Time contraints	Type of specialty/ pirmary care	Compliance/influence of guidelines/protocols/awareness campaigns
J. P. Akerman, C. B. Allard, C. Tajzler and A. Kapoor	Prostate cancer screening among family physicians in Ontario: An update on attitudes and current practice	Demonstrates how guidelines can influence PSA screening practices and how more likely to affect those who have not been practicing for a long period of time = INCLUDE	I also said this one to INCLUDE this paper - but not on my list?					routine PSA screening				72.6% respondents believed that PSA screening leads to overdiagnosis and overtreatment; 48.9% believe there is no mortality benefit																New evidence from guidelines have positive impact on change of practice and reduction in PSA screening; Inference that PCP <2years working more likely to adopt new guidelines than those working >3 years and base practice off old guidelines 64.9% of survey participants said their practice was either “somewhat influenced” or “influenced to a great extent” by the CTFPHC. This was followed by 42.7% f…
K. Alber, T. Kuehlein, A. Schedlbauer and S. Schaffer	Medical overuse and quaternary prevention in primary care - A qualitative study with general practitioners	Good overview article exploring clincian/GP knowledge and understanding of overdiagnosis and intrinsic and extrinsic factors affecting test ordering behaviour, 13 participants only = INCLUDE (may not use as evidence in paper but good in clarifying themes)				"medical overuse comprises unnecessary health care lacking benefit for patients [3] or putting them at risk of harm outweighing a potential benefit [4]. Moreover, unnecessary medicine adds to rising health care expenditures [5] and a misallocation of scarce resources [6]. Asymptomatic individuals are at risk of being labelled as patients, causing anxiety and affecting their quality of life"	"First, they observed a spiral of diagnostic testing including short re-visit intervals without patient benefit or treatment consequences. Second, in their opinion, unnecessary testing increased the risk of finally irrelevant incidental findings, which nonetheless required further diagnostic workup. Third, they saw the risk of rising health care expenditures. Fourth, GPs were concerned that medic…	"medical check-ups and PSAtesting for screening of prostate cancer. In Germany, all patients with statutory health insurance coverage can make use of a biennial preventive check-up from the age of 35 (general medical examination). Some of the GPs criticised a lack of evidence regarding patient-centred outcomes for these examinations and a missing standardisation that leads to a varying check-up q…	"Moreover, in secondary prevention, risk factors are increasingly treated as diseases [8]. There is a tendency to screen asymptomatic populations at low risk and to label pre-diseases as manifest diseases [1]. Serum cholesterol levels are a good example of threshold lowering by shifting the boundary between health and disease [9]." " economic drivers of medical overuse. Some GPs reported that the…	Misinterpretation of statistics means not abiding by evidence based guidelines. Overestimated the benefit of certain medical procedures. Belief that screening and prevention is always something good; low visibility (underestimation) of negative consequences of medical overuse.This was especially noticeable when talking of the benefits of PSA testing or general medical check-ups in asymptomatic pe…	over-reliance on (causal) treatment effects	GPs showed awareness of overdiagnosis examples common to their practice; GP had general understanding of continuum of direct and indirect drivers of medical overuse; GPs had general understanding of medical overuse and overdiagnosis		"Lack of empathy or communicative skills and a dysfunctional doctor-patient relationship that loses sight of the individual patient’s needs could promote medical overuse." "Establishing a long-standing, trustful doctor-patient-relationship, based on shared-decision-making, an emphasis on communication and empathy for the patient and a holistic patient assessment could help downsizing unnecessary …		Inability to adopt "wait and see" approach; not abide by guidelines because of the dogma that something and everything needs to be done. "action” dogma of doing anything that is possible for the individual patient"		Fear of liability as major driving force	Re: unncessary referrals, GPs reported fear of making mistakes or coping with residual uncertainty, and fear of accepting full responsibility as reason for referral to specialists for further investigation and care. Also "missing ability to accept well-founded “wait and see” could lead to unnecessary medicine. In this context, they considered the following factors to be influential: A refusal of …		GPs welcomed the overtesting in inpatient setting as would serve as a baseline to refer to in the future and would therefore not always abide by gudelines suggesting not to test	" A growing tendency towards (sub-)specialisation and a low priority of history taking and physical examination were also seen as major drivers for the maximisation of technical diagnostics. GPs criticised that the absence of a holistic patient assessment which includes overall morbidity, health-related quality of life and psychosocial factors promotes medical overuse." "focus on reducing diagnos…	"medically unnecessary referrals which could not be influenced by the GPs themselves (indirect factors): So-called “circle referrals” made by secondary care specialists within the office-based ambulatory sector which undermine the role of the GP both as a family doctor and a gate-keeper; narrow follow-up intervals (every three months) in the out-patient secondary care sector; patients considering…	"patients with a considerable need for reassurance;"	Carried out unnecessary diagnostic tests for reimbursement reasons; necessary economic survival and profit maximisation		"The primary care perspective plays an important role in tackling the challenge of unnecessary medicine. General practitioners (GPs) face an unselected patient population with a low prevalence of manifest disease. They are confronted with a higher level of uncertainty regarding the correct and final diagnosis [11]. Preventing patients from broad diagnostic testing for unspecific symptoms [15] is …	Many reasons not to abide by guidelines. "decision-making should be based on evidence as a way to avoid medical overuse, allowing for deviations of guidelines in individual cases." "In some of the GPs, a lack of acceptance or willingness to reflect the principles of evidence-based medicine could be observed. Other GPs even spoke of a blind spot in this context. There were several reasons why phys…
L. C. Austin	Physician and Nonphysician Estimates of Positive Predictive Value in Diagnostic v. Mass Screening Mammography: An Examination of Bayesian Reasoning	Focusses on fact that clinicians tend to overestimate PPV in screening tests because of representative thinking resulting in overtesting, overdiagnosis and overtreatment = INCLUDE															"Representative thinking/base rate neglect" causes clinicians to miscontrue positive results in screening and diagnostic tests; means following screening, more likely to overtest and overtreat; "fast and frugal" heuristic; Suggestion that clinicians may sometimes misintepret test accuracy with PPV which in turn affects their decision to order further tests "Psychology research suggests people are…
J. D. Baldwin, J. Cox, Z. H. Wu, A. Kenny and S. Angus	Delivery and Measurement of High-Value Care in Standardized Patient Encounters	Limitted study focussing on PGY2 residents from a single institution with evidence for correlation (not causation) that lack of counselling and communication skills means more likely to succumb to pressures to inappropriately order tests = INCLUDE												Inappropriate ordering was associated with poorer performance in counseling (a mean percentage counseling score of 68% versus 56% for those who ordered inappropriately, P , .001) and communication skills (a mean percentage communication score of 74% versus 71% for those who ordered inappropriately,										PGY2 residents with poorer communication and counselling skills more likely to succumb to pressures from patients and not engage in shared decision making - more likely to order tests
R. S. Bhatia, W. Levinson, S. Shortt, C. Pendrith, E. Fric-Shamji, M. Kallewaard, W. Peul, J. Veillard, A. Elshaug, I. Forde and E. A. Kerr	Measuring the effect of Choosing Wisely: an integrated framework to assess campaign impact on low-value care	Focus is on developing a measuring tool but also refers to a 2014 survery of 600 US physicians that assessed awareness of overtesting as an issue and also the underlying intrinsic and extrinsic factors that drove physicians to order low value tests = INCLUDE										73% of surveyed physicians believed overtesting wasan issue. "The ABIM Foundation assessed provider attitudes towards low-value services and to the Choosing Wisely campaign. The 2014 survey of 600 US physicians found that 73% (438) of these physicians believed that over-testing was a problem in the health system.20 Seventy-two per cent (432) of physicians reported that they ordered at least one u…						52% cited malpractice concerns	36% cited safety concerns					28% said patient preference drove them to order low value test				"As recommendations to limit overuse are being developed and implemented into practice as part of Choosing Wisely type initiatives, we must be diligent to assess for the unintended consequences of such campaigns.17 In particular, focus on reducing overuse of low-value care may lead to underuse of high-value care.17 For example, high compliance with the Choosing Wisely recommendation, “do not perf…
R. S. Bhatia, C. E. Milford, M. H. Picard and R. B. Weiner	An educational intervention reduces the rate of inappropriate echocardiograms on an inpatient medical service	Focus is on the impact of appropriate use criteira-based educational intervention on TTE ordering - shown to have a positive effect = INCLDUE (I do have the full text on my end note)	I had previously said to EXCLUDE this paper as it is abstract only, no full text ----																									Evidence to show that educational intervention/reminders has positive impact on reducing overtessting; following guidelines and protocols does mean less unncessary testing
T. F. Bishop, M. Cea, Y. Miranda, R. Kim, M. Lash-Dardia, J. I. Lee, P. Steel, J. Goldberg, E. Mechanic, V. Fener and L. M. Gerber	Academic physicians' views on low-value services and the choosing wisely campaign: A qualitative study	Explored views of physicians from 4 different medical specialties on problems of overuse and the reasons for overuse; also looked at barriers to implementation strategies in changing physician behaviour = INCLUDE						In ER, radiology services (specifically X-rays for fractures, head CTs for minor head trauma, and chest CTs for dyspnea), cultures for abscesses, and medications for upper respiratory infections (specifically antibiotics and anti-influenza medications) were overused. In primary care, participants said that unnecessary lab work, annual physicals, and pre-operative testing were overused. Primary ca…				Participants in all groups felt that overuse was a significant problem						Fear of malpractic was cited but not as the biggst reason, as was in the ABIM Foundation survey			Yes	Yes	Yes. "“If you’re not going to order it, the next doctor will.” --- residents felt compelled to order tests to not disappoint their seniors	Pressure from patients cited as the biggest motivating factor		Yes		[Choosing Wisely campaign] One item with which the primary care physicians disagreed was to no longer conduct annual physicals. “I understand the need not to do routine physicals and yearly lipid screens on 22-year-olds who go to [cycling class] five times a week…but on the other hand it’san opportunity to tell them when they need vaccines, to remind them to practice safe sex, [and] for them to a…
P. A. Bovier, D. P. Martin and T. V. Perneger	Cost-consciousness among Swiss doctors: a cross-sectional survey	Focus is not predominantly on overtesting/overscreening, rather is on cost-consciousness and exploring factors which makes one clinician cost-conscious or not = DON'T INCLUDE	I thought that this should be INCLUDE as a focus of the study was imiting the use of unnecessary tests				Cost-consciousness							Doctors who saw fewer patients per week and spend more time with each new patient were also more cost-conscious.	Cost-consciousness scores were also higher for doctors who reported higher work-related satisfaction				Cost-consciousness scores were also higher for doctors who reported lower stress from uncertainty and higher work-related satisfaction (Table 3						Doctors in the public sector were in general more costconscious, in particular the senior staff across all age categories (results not shown).		Internal medicine specialists and paediatricians had higher cost-consciousness scores, while doctors in surgical and technical specialties had the lowest (results not shown)
E. R. Carrier, J. D. Reschovsky, D. A. Katz and M. M. Mello	High physician concern about malpractice risk predicts more aggressive diagnostic testing in office-based practice	Looks at primary physician relationship between concern for malpractice and test ordering behaviour in terms of chest pain, headache and low back pain = INCLUDE						conventional imaging for chest pain and lower back pain, supplemental testing (stress tests) for chest pain, and advanced imaging for headache.										Level of concern about malpractice risk is proportional to likelihood of ordering more defensive medicine (diagnostic tests / referral to ED or admission to hospital). physicians who reported concern about their malpractice risk and who evaluated patients visiting their offices with chest pain, headache, or lower back pain were significantly more likely to order certain diagnostic tests, a patter…
T. Caverly, D. Matlock, J. Thompson and B. Combs	Qualitative evaluation of a narrative reflection program to help medical trainees recognize and avoid overuse: "Am I doing what's right for the patient?"	Narrative reflection program done by residents had a positive influence by increasing awareness of the problem of overuse and therefore, encourage them to avoid overuse										Self-reflection program helped residents become cognisnt of the fact that harms from their encounters was a form of overuse; therefore, encourage them to avoid overuse in the future		1) learning through reflection, which contained 3 sub-themes: a. empathy for the patient perspective, b. a critical approach to one’s own clinical practice, and c. awareness of the problem of overuse); 2) empowerment to discuss instances of overuse and act before it occurs; and 3) perceptions of enhanced evidence-based practice and shared decisionmaking.
C. H. Colla, E. A. Kinsella, N. E. Morden, D. J. Meyers, M. B. Rosenthal and T. D. Sequist	Physician perceptions of Choosing Wisely and drivers of overuse	Survey of physicians about their awareness perceptions towards Choosing Wisely as well as drivers of overuse but doesn't focus predominantly on the factors influencing test ordering behaviour = INCLUDE ; good article for comparing GP vs. physician vs. surgeons --- I have full text of this article on my end note	I thought this one should be EXCLUDE as no full text															Yes	Yes					Yes	Yes
C. H. Colla and A. J. Mainor	Choosing Wisely Campaign: Valuable For Providers Who Knew About It, But Awareness Remained Constant, 2014-17	Focusses on the level of awareness of Choosing Wisely in 2014 and 2017 (with no change in awareness); also highlights drivers of overuse and % of how many physicians doing survey listed each potential driver; only lists the factors, doesn't explore the impact of awareness of Choosing Wisely on test ordering behaviour = INCLUDE for subthemes										Yes. 45% aware of Choosing Wisely						Yes	Yes					Yes	Yes	Yes. It had become harder over the past few years to have such conversa­tions (about avoiding unnecessary tests) with patients	Pirmary Care more aware of Choosing Wisely than specialty physicians.
E. D'Souza, C. Krejany, R. Meng and M. Jiwa	How are junior doctors managing patients with self-limiting illnesses at their first presentation? A video vignette study	Focus on medicla student/junior doctor test ordering behaviour; used theory of planned behaviour scoring system to find which had the greatest influence; also did subgroup analysis based on level of clinical experience = INCLUDE									No statisticaly difference bewtween subgroups of different clinical experience and test ordering behaviour											Professional pressure had greatest impact on test ordering behaviour amongst junior doctors		Social pressure from patients also had statistically significant impact on test ordering behavior
R. A. Deyo	Cascade effects of medical technology	Gives very good examples of cascade of effects and the triggers of the cascade = INCLUDE (good overview article)								Underestimating the likelihood of false positive results as not understand the high probability of false positives in patients with low proability of disease and positive result + errors in data interpretation							Personal tendency to order a test in asymptomatic patient whom they perceive to be at high risk	Ordering tests to avoid medicolegal liability for a missed diagnosis or treatment opportunity	Not tolerating ambiguity can result in cascade of tests	Examples of how ownership or proxiity to tests more likely to result in their use				Patient demand for aggressive care; paradoxically may be more understanding if bad outcome but impression that everything was done, even if management contributed to adverse outcome. Often driven by lack of patient knowledge of overdiagnosis	Identifying more disease means more business
D. Egerton-Warburton, L. Cullen, G. Keijzers and D. M. Fatovich	'What the hell is water?' How to use deliberate clinical inertia in common emergency department situations	Suggests that we all need to be cognisant of unnecessary testing and inherent risks of investigations/tests. Uses example of renal colic and chest pain										Argues that an "improved understanding of low value healthcare will enhance the experience of the clinician, while improving patient outcomes"							Physicians are uncomfortable with uncertainty, and this drives propoensity to testing; personal thresholds for testing vs. recommended thresholds
M. E. Ellen and E. Horowitz	Making Wise Choices in Health Provision: Initial Exploration of Nurse Perceptions in Israel	Focusses on nursing perceptions of reasons for doctors ordering tests and makes some suggestion/subgroup analysis of public vs. private = INCLUDE									Lack of experience or knoweldge was a secondary reason							1 of the most commonly cited reasons; almost half of nurses cited this; refers to US survery which says fear of malpractice is most common reason ?due to nature of US healthcare i.e. private	Testsing to confirm a diagnosis and "just to be safe" was cited as a reason by 2/3 nurses	Wanting to try new technology was not a commonly cited reason; subgroup analysis of private vs. public settings and day/evening/night shfit				Fulfilling patients demands and patient expectatons was one of the most commonly cited reasons; is this more likely the case in the private health system as it is more business/client orientated?	Financial incentive not cited as a common reason But half of respondents though the changin the way physicians are paid for tests would reduce overuse. Tests given because they were readily available, without regarding the costs	More than half of respondents thought that giving physicians more time to explain alternatives would reduce overuse		Giving physicians evidence-based recommendations cited as the main way that nurses thought overuse could be reduced
M. Embrett and G. E. Randall	Physician perspectives on Choosing Wisely Canada as an approach to reduce unnecessary medical care: a qualitative study	Explores positive impact of CWC on test ordering but also looks at other drivers of overtesting not influenced by CWC - provides transcript evidence; overall CWC doesn’t address the major drivers of overuse from physcian POV = INCLUDE									Unsure of management pathway so ordered tests to figure things out and "buy time"							Explores litigation as a major concern and reason for overtesting; explains rationale behind it as well			Preemptive ordering of tests to avoid stoppages later down the management pathway			All participants reported that patients often enter the clinicial encourter with information and expectations about care “Patients absolutely drive test ordering… Our society cannot go on with people walking into a clinic and demanding a service…”A concern with this trend is that patients may not realise the potential for harm from overtesting, such as false positives, and from overtreatment, suc…		Not enough time to review the patient so ordered tests to "move the patient along"		CWC encouraged shared decision making
L. J. Esserman, I. M. Thompson, B. Reid, P. Nelson, D. F. Ransohoff, H. G. Welch, S. Hwang, D. A. Berry, K. W. Kinzler, W. C. Black, M. Bissell, H. Parnes and S. Srivastava	Addressing overdiagnosis and overtreatment in cancer: a prescription for change	Focusses on cancer and demonstrates that using terminology to suggest aggressive disease more likely to lead clinicians to test than they otherwise would if the disease was not portrayed as aggressive or "cancerous" = INCLUDE							Labelling of cancer correctly to reflect heterogenous disease can mean clinicians less likely to order tests for less aggressive cancer. The words used to describe a disorder substantially affect choice of intervention i..e understanding of consequential vs. inconsequential disease
C. Flynn, T. Moran, A. J. Cunningham and S. O Riain	Preoperative tests: an Irish perspective	Focusses on preoperative ordering routines of surgical interns = INCLUDE																			interns ordered tests so that all data was available so surgical cases would not be cancelled		44% interns ordered tests on direction from the consultant of the team		Not a single intern questioned considered cost as an issue when ordering tests			Absence of guidelines to direct practice can result in overtesting
R. Fonseca, K. Jose and T. H. Marwick	Understanding decision-making in cardiac imaging: determinants of appropriate use	Focusses on factors affecting cardiologist and non-cardiolgists in a tertiary hospital decision to order echocardiogram = INCLUDE								Those interviews considered echocardiograms safe and so test ordering not impacted by consideration of test harms	Related to clinical experience - better understanding of natural history and therefore know when or when not to order a test ----- The more senior clinicians had better understanding of when or when not to order echo						Influence of previous negative experience where you have missed an important finding so do scans do avoid this happening again --- 1 clinician reported that previous bad experience increased chances of inappropriate testing	Risk of malpractice allegation was not a driver of testing	Ordering to support clinical decision making; uncertainty about the diagnosis and particularly magnitude of the problem	Private setting increases likelihood of ordering tests because there is less waiting time	Ordering to assist with management of exisiting comorbidities or avoid cardiac morbity in the future; not having the reports or results of tests despite it being performed only prior can result in re-ordering of test	Contemporary training has less emphasis on clinical history and exam	May request echo when colleagues suggestd despite their personal beliefs	Patient expectations had a significant role but more senior clinicians were able to manage expectations; expectations were influenced by information on internet, level of private insurance cover and referral to cardic specialist; perceptions of patient anxiety; some physicians ordered tests to allay anxiety and prevent re-presentations	More like to order tests in the private setting because of economic incentives for hospital and specialists. Less likely to happen in public setting because costs not covered by insurance	Days where clincian felt tired or not in the mood, ordered tests avoid discussions		Did not think AUC was effective in influencing decision to order test; need to capture full patient-doctor interaction. Used guidelines and protocols for guidance rather than mandated practice
K. Gogineni, K. L. Shuman, D. Chinn, N. B. Gabler and E. J. Emanuel	Patient Demands and Requests for Cancer Tests and Treatments	Focusses on patient demand and expectations as major driver of overtesting/overtreatment; seeks to quantify frequency and nature of requests and demands. Limitation = focussed on oncology and so can't be generalised to primary care settings or other practice types																Suggests that fear of malpractice and defensive medicine account for very little healthcare cost and cost growth --- not actally part of the results section but in the introduction, to say that patient demand is more likely the driving force --- NOT INCLUDE						Out of 50 of 440 inappropriate demands or requests, clinicians complied only with 7 - 6 believed that it would harm the relationship and the patient would seek the test from another clinician. Though inappropriate requests are not common, they are emtoionally salient. Found that affluent, private patients didn't actually demand more tests -------- I think it is also important to mention that a fa…
J. Griffith, H. Monkman, E. Borycki and A. Kushniruk	Physician Experiences with Perceived Pressure to Order Diagnostic Imaging Services	Explores patient pressure as main driving force behind ordering diagnostic imaging																						Demands based on poor health literacy, patient anxiety and threat of seeing another clinician
S. Gyftopoulos, S. W. Smith, E. Simon, M. Kuznetsova, L. I. Horwitz and D. V. Makarov	Qualitative Study to Understand Ordering of CT Angiography to Diagnose Pulmonary Embolism in the Emergency Room Setting	Suggests that personal and gestalt heuristics outweighed any protocol driven decision tool for ordering CTPA. Fear of litigtaion and malpractice was another majro driving force						Ordering CT-PA for diagnosing pulmonary emoblism		Clinicians felt they needed to order CTPA given elevated D dimer despite knowing that it was likely a false positive and they clinically felt it was not necessary to order follw up CTPA --- sense of medical obligation can overrule knowledge						"If it's on your radar… and you can't rule it out by by any other means, you're almost honor-bound to do the study of choice" - sense of duty to oder where diagnosis can't be confidentyl excluded	"Experience- and gestalt-based heuristics were the most important factors driving this decision and more important, in many cases, than established algorithms for CTPA ordering" - more senior clinicians relied on experience. Would disregard decision making tools or clinical decision rules if personal heuristic stronger ---- More senior clinicians relied on experience than residents who relied mor…	Fear of litigation proposed as possible reason for overuse of CTPA - but was not cited as a MAJOR --- "CT someone even if they have a pretty low suspicion just 'cause no one wants to be sued" --- "if you miss a PE and there's a bad outcome, you're hung out on a branch to dry basically"	Ordering CTPA for cases where the diagnosis of PE can't be confidently excluded --- similar argument to sense of medical obligation	Easy access and ability to order and fast reporting was a facilitator of CTPA utilisation --- "it would probably be valuable to make the process less convenient because the threshold is so low to order CT's"						CTPA has fast turnaround and is reliable and helps with patient disposition, hence encouraged to overorder	Focus on emergency physicians	Distrust of clincal decision rules is suggested as possible driver of overtesting but on the contrary, reliance on nonimaging risk stratification also discouraged overordering of CTPA ------ More senior clinicians relied on experience than residents who relied more on algorithims
P. K. J. Han, C. N. Klabunde, A.-M. Noone, C. C. Earle, J. Z. Ayanian, P. A. Ganz, K. S. Virgo and A. L. Potosky	Physicians' beliefs about breast cancer surveillance testing are consistent with test overuse	"Population of cancer survivors is radidly growing, increasing the demand for surveillance testing and the potential impact of test overuse" - use of clinical vignette to see what decisions were made by oncologists/PCP and explore further what drove them to make that decision						Ordering of unnecessary blood and imaging tests (other than annual mammography) for breast cancer survivors			PCP with less confidence/self efficacy in knowledge breast cancer surveillance were more likely to order serum or imaging tests ---							Despite not completely understanding guideline recommendations, physicians will order tests (rather than avoid ordering) because of fear of malpractice									Consisted of medical oncologists and primary care physicians	Ambiguity in guidelines will result in more test ordering than avoidance (driven mainly by fear of malpractice)
A. J. He	The doctor-patient relationship, defensive medicine and overprescription in Chinese public hospitals: evidence from a cross-sectional survey in Shenzhen city	Article focussing on doctors in Chinese city explaining that overprescirbing tests and procedures (and treatments) stems from defensive medicine secondary to emotional issues rather than fear of litigtaion - medical malpractice lawsuits are rare in China															Main driver of defensive medicine in this setting was desire to prevent problems in the doctor-patient relationship; doctors who have experienced more disputes with patients more likely to overprescribe	Fear of litigtaion not cited as major driver for over ordering diagnostic tests given rarity of medical malpractice lawsuits in China		Level 3 hospitals were more likely to overprescribe given the availability of high technology tests and more opportunities in inducing demands				patient's mistrust and patient's unreasonable complaints were more likley to drive doctor's to overprescribe tests	Low renumeration was major factor behind overprescribing tests, procedures and treatments; statistical significant association between high workload/low pay and "defensive medicine"
I. Heath	Role of fear in overdiagnosis and overtreatment--an essay by Iona Heath																	Fear of litigation	Fear of missing diagnosis; explains that there will forever be a gap in knowledge of uncertainty will always exist and therefore need to embrace it
J. Z. Hines, J. L. Sewell, N. L. Sehgal, C. Moriates, C. K. Horton and A. H. Chen	"Choosing wisely" in an academic department of medicine									"Level of training was the only factor associated with cumulative low value care score								"The need to practice defensive medicine" was cited as important	Suggestion that tolerance of uncertainty may be linked with level of clinical experience; with those who are more senior more likely to be cost conscious					unrealistic patient expectations was a primary reason; "physician's unwillingness to refuse patients' demands for unncessary interventions"	Society's unwillingness to acknowledge limits of resources was a primary reason but so too was "inadequate information on the cost of medical interventions" and "inadequate information on the cost effectiveness of medical interventions". ------- 30% felt that it is the physician’s duty to offer an intervention regardless of cost		Perception of low-value care did not differ among gener- alists versus specialists, inpatient versus outpatient pro- viders, or by primary hospital of practice
J. R. Hoffman and H. K. Kanzaria	Intolerance of error and culture of blame drive medical excess																	Actually explains why clinicians fear litigtaion; the consequences of malpractice
T. C. Hoffmann and C. Del Mar	Clinicians' Expectations of the Benefits and Harms of Treatments, Screening, and Tests: A Systematic Review	Systematic review (quantitative analysis) of clinician expectations of harms/benefits and how it contributes to overuse; 20 articles on imaging, 8 on screening (of a total of 48 - remainder were on interventions)						Looked at a number of different interventions, imaging and screening tests		Clinicians rarely had accurate expectations of benefits or harms, with inaccuracies in both directions. However, clinicians more often underestimated rather than overestimated harms and overestimated rather than underestimated benefits. Inaccurate perceptions about the benefits and harms of interventions are likely to result in suboptimal clinical management choices. --- expectations were divided…		"Awareness of evidence may not be sufficient" - despite knowing the evidence there are other driving forces behind inappropriate recommendations e.g. lack of time, financial incentives, medicolegal concerns, cognitive bias, commission bias, desire to reassure patients (and themselves)
S. Hong, S. Kim, M. Suh, B. Park, K. S. Choi and J. K. Jun	Physician's awareness of lung cancer screening and its related medical radiation exposure in Korea	Structured questionnaire was used to investigate perception about lung cancer screening and medical radiation exposure, along with the current situations of lung cancer screening and characteristics of individual respond- ents					"20.4% said screening with CXR/LDCT constituted overdiagnosis" -- "While it was reported that the mean effective radiation dose of one imaging with LDCT would be about 1.5-2.0 mSv, about 67.4% of the all respondents underestimated it."				66.7% did not take into account smoking history when deciding to conduct screening; 54.7% took into account age when conducting screening --- i.e. taking into account factors associated with likelihood of disease when conducting screening to know the yield of screening
S. Jha	Barriers to reducing overdiagnosis	Good summary article detailing the steps to reducing overdiagnosis and further asks: overdiagnossis vs. overtreatment? Importance of test threshold?									Overall, need to understand the natural history of inconsequential disease and develop finer substrates which offer more certainty that there will be no harm in the long run	First step is to acknowledge that overdiagnosis is an issue that needs solving and that there is a tradeoff between reducing overdiagnosis and increasing underdiagnosis
H. Kadivar, B. A. Goff, W. R. Phillips, C. H. A. Andrilla, A. O. Berg and L.-M. Baldwin	Guideline-inconsistent breast cancer screening for women over 50: a vignette-based survey	Explored characteristics of PCP who offered reported offering extra test modalities to breast screening guidelines i.e. those who were more risk averse- 36% offfered tests inconcsistent with guidelines																"Fear of malpractice, however, was not significantly associated with extra testing, consistent with studies that suggest that malpractice concerns either do not influence physician testing practice patterns or play a relatively minor role" - more likely due to concern for patient outcome as opposed to malpractice --- but this is in the context of cancer	Risk averse PCP's were more likely to order additional MRI tests
M. S. Kale and D. Korenstein	Overdiagnosis in primary care: framing the problem and finding solutions									Poor understanding of quantitative information and test and treatment performance which contributes to unnecessary testing							susceptibility to decision making biases e.g. insensitivity to probability, availability and confirmation; cognitive errors e.g. representative bias and availability bias								Ownership of tests suggests financial incentive
H. K. Kanzaria, J. R. Hoffman, M. A. Probst, J. P. Caloyeras, S. H. Berry and R. H. Brook	Emergency physician perceptions of medically unnecessary advanced diagnostic imaging	85% believed that patients received too many too many diagnostic tests in their own ED/personal experience. 97% agreed to ordering at least some medically unncecessary advanced imaging																Fear of litigtaion was cited as 1 of the 2 major reasons	Fear of missing a low probability disease was cited as one of the 2 major reasons				Most common written in response to over ordering was that of request by other medical personnel		97% agreed that personal reimbursement was not a factor behind ordering tests		emergency physicians/medicine
R. I. Katz, F. Dexter, K. Rosenfeld, L. Wolfe, V. Redmond, D. Agarwal, I. Salik, K. Goldsteen, M. Goodman and P. S. A. Glass	Survey study of anesthesiologists' and surgeons' ordering of unnecessary preoperative laboratory tests										Patient's described pre-operative medical condition was the most significant reason for ordering pre-operative tests; also important was the nature of the surgical procedure										Another reason was belief that preoperative testing may affect perioperative managememnt
V. Kini, R. B. Weiner, F. H. McCarthy, S. E. Wiegers and J. N. Kirkpatrick	Association of Liability Concerns with Decisions to Order Echocardiography and Cardiac Stress Tests with Imaging	Liability concerns as major driver for overtesting when AUC suggests "may be appropriate" - positive correlation with libaility concerns and tendency to order imaging (TOI)																higher degree of liability concerns was the only significant predictor of decisions to order imaging (mean difference in TOI, 0.36; 95% CI, 0.09–0.62, P = .01)	Risk aversion was not associated with TOI								no difference in mean TOI between cardiologists and gen- eral practitioners	Familiarity with AUC was not associated with TOI
K. P. Kline, L. Shaw, R. J. Beyth, J. Plumb, L. Nguyen, T. Huo and D. E. Winchester	Perceptions of patients and providers on myocardial perfusion imaging for asymptomatic patients, choosing wisely, and professional liability						Providers had modest awareness of waste in US healthcare system and efforts to reduce it - providers are also misinformed about radiation exposure					37.2% of providers were aware of the Choosing Wisely Campaign						More than a third (38.9%) of providers admitted that they had ordered a MPI in the past strictly out of concern for liability risk if they failed to do so. --- "physicians are less concerned about professional liability when they are employed an entity with sovereign immunity"						31% of providers order a test because a patient demanded it
F. M. Kovacs, E. Arana, A. Royuela, A. Cabrera, C. Casillas, P. Pinero, M. Vega, B. Asenjo, A. Estremera, G. Amengual, H. Sarasibar, P. Ferrer, A. Manjarres, J. Zamarro, F. Bravo-Rodriguez, J. C. Paniagua, J. Mota, T. Sanchez-Sagrado, V. Abraira and C. Martinez	Appropriateness of lumbar spine magnetic resonance imaging in Spain																										Primary care physicians only prescribed 25 out of the 602 LSMRIs (4.2%), but the propor- tion of inappropriate prescriptions was higher among these LSMRIs (20.0%) than among those prescribed by other specialists (p = 0.04)
M. P. Lin, T. Nguyen, M. A. Probst, L. D. Richardson and J. D. Schuur	Emergency Physician Knowledge, Attitudes, and Behavior Regarding ACEP's Choosing Wisely Recommendations: A Survey Study																	A minority (3.8% to 26.7%) of emergency physicians identified reducing malpractice risk as the primary reason for providing low‐value services across all recommendations.	Concerns for serious diagnosis were more frequently reported as the most important reason for performing CT chest for patients with normal D‐dimer (49.7%), CT abdomen for recurrent uncomplicated renal colic (42.5%), and CT head after syncope (33.5%)					Emergency physicians reported patient and family expectations as the most important reason for providing antibiotics for sinusitis (68%), imaging in nontraumatic back pain (56.8%), and head CT after minor head injury (40.8%
A. Lipitz-Snyderman, C. S. Sima, C. L. Atoria, E. B. Elkin, C. Anderson, V. Blinder, C. J. Tsai, K. S. Panageas and P. B. Bach	Physician-Driven Variation in Nonrecommended Services Among Older Adults Diagnosed With Cancer																HABIT? The likelihood of a patient receiving a nonrecommended service differed by whether or not the physician’s prior patient received the service (eTable 1 in the Supplement). For staging early prostate cancer, 60% of patients received imaging if the prior patient also received imaging compared with 26% if the prior patient did not. Respectively, 28% vs 12% for imaging in breast cancer staging,…			Ownership of a CT scanner was associated with increased likelihood of CT scan use in the context of prostate cancer staging and breast cancer surveillance. Ownership of a PET scanner was associated with use of a PET scan for breast cancer surveillance. Radiation therapy delivered in a standalone facility compared to a hospital outpatient facility was associated with increased use of IMRT, but not…
K. B. Lysdahl and B. M. Hofmann	What causes increasing and unnecessary use of radiological investigations? A survey of radiologists' perceptions				Factor analysis of responses to suggested causes of increased investigation volume identified five latent vari-ables that accounted for 60% of the total variance andembraced causes concerning 1) referring physicians' uncer-tainty, 2) efficiency and economy, 3) patients autonomy andlegal claims, 4) medical possibilities, and 5) supply anddemand of services - health market (Table 2).															Expanded medical possibilities (due to new technology and more/wider clinical indications for radiology), availability of services. Those who reported insufficient capacity of radiology supply in their own practice reported more repeating investigations (P = 0.003).				Peoples' and referring clinicians' increased demand for assurance (regarding knowledge about own/patients' health condition)
S. Morgan, A. Morgan, R. Kerr, A. Tapley and P. Magin	Test ordering by GP trainees: Effects of an educational intervention on attitudes and intended practice																	50.8% (95% CI 42.1% to 59.4%) believed that they were less likely to be sued after ordering tests						Nearly three-quarters (72.0%, 95% CI 63.6% to 79.0%) stated that they felt pressured by patients to order tests, 52.3% (95% CI 43.6% to 60.9%) thought that tests would reassure patients,
S. E. P. Munce, S. Allin, L. Carlin, J. Sale, G. Hawker, S. Kim, D. A. Butt, I. Polidoulis, K. Tu and S. B. Jaglal	Understanding Referral Patterns for Bone Mineral Density Testing among Family Physicians: A Qualitative Descriptive Study								Overall, we identified a lack of clarity about screening for osteoporosis with a tendency for baseline BMD testing in healthy, postmenopausal women and a lack of clarity on the appropriate age for screening for men in particular. A lack of clarity on appropriate intervals for follow-up testing was also described.		Almost half (n = 10/22) of the FPs were unclear about the appropriate age for baseline BMD screening for osteoporosis, particularly in men….The expectations for BMD improvements were often inaccurate: one FP, for example, stated that gains in hip bone mass in excess of 5% were to be expected in response to treatment after one year (Interview 5).										Many (n = 16/22) of the FPs reported that they ordered what they regarded as a “baseline” BMD test for postmenopausal patients in the absence of other clinical risk factors. Sometimes this was part of a “well woman” annual visit in which the patient would also have a mammogram. These particular BMD tests sometimes coincided with the patient herself requesting a BMD test...Finally, FPs indicated t…			YES!!!!!				However, some of the FPs indicated an associated uncertainty about the appropriate timing for this testing with some of the physicians indicating that this stemmed from a lack of evidence on appropriate interval(s) for this testing. ...Several FPs expressed a desire for more concrete guidance on intervals related to specific clinical scenarios, such as duration of treatment or the use of drug hol…
M. Murphy, M. McGloughlin and S. Walkin	The 'general check-up' in the asymptomatic adult-a study of GPs in the North West of Ireland	Thematic analysis with different perspectives - can include to show varying opinions on whether asymptomatic screening is favourable or not			?Unsure? the focus is annual general check ups ...negative attitudes towards the AGCU were expressed as well (i.e. factors that influence decisions to not perform AGCU> ‘ A major concern that it could increase workload which would diminish time for treating ill patients. ’ • ‘ Creating a worried well by the need for a ‘ check-up ’ . Where do you stop? e.g. bloods, further investigation, are these…					Yes		Yes								Ordering a blood test because already on the way to the laboratory	AGCU can lead to appropriate investigations; can yield sgnificant results by asymptomatic screening "Amazing what turns up at asympatomic screening"			Can pave the way for discussion and advice (improve doctor/patient relations), a springboard + check ups are largely patient driven secondary to media/public health generated anxiety.’	‘A lot of the times it’s a charge by the doctor, is a good money spinner by companies ...	Increase workload and diminish time for seeing patients
D. Petrova, O. Kostopoulou, B. C. Delaney, E. T. Cokely and R. Garcia-Retamero	Strengths and Gaps in Physicians' Risk Communication: A Scenario Study of the Influence of Numeracy on Cancer Screening Communication				Exclude? Investigated whether physicians adapt their risk communication to accommodate the needs of patients with low numeracy, and how physicians’ own numeracy influences their understanding and communication of screening statistics.					Increasing numeracy related to better understanding of screening statistics and evidenced based decisions in clinical practice																		The presence of an official guideline was related to a small increase in recommendations in favor of screening….Physicians tended to recommend screening more often when there was a clinical guideline (27%) than when there was not (19%) but this relationship was not significant: OR = 1.68 [0.91, −3.11], P = 0.096.
K. Pickles, S. M. Carter and L. Rychetnik	Doctors' approaches to PSA testing and overdiagnosis in primary healthcare: a qualitative study	Focus on GP's approach to PSA testing in relation to overdiagnosis										Most GPs believed decision to do PSA test is a balancing act of weighing harms of under and overdiagnosis	Many GPs used personal or professiona experiences with the PSA test as powerful anchors for their current practice.			Some felt obligated to test ...These GPs focused on cancer as life-threatening, andprostate cancer as a terrible death. They saw preventingdeath as the primary duty of the GP.	4 heuristics: avoid underdiagnosis, avoid overdiagnosis, case-by-case decisions, no consideration of under/overdiagnosis	Some experienced medicolegal concerns ...Underdiagnosiswas perceived to be a medicolegal risk, and for someGPs, legal risk was uppermost in their minds during thedecision-making process. GPs concerned with missingdiagnosing cancers practised more defensively;“I’moften a bit defensive...I guess that’s partly that legalthing”(GP5).	Some GPs preferred to offer PSA testing to avoid underdiagnosis			Many alsoregarded testing as consistent with specialists’advice,which allowed them to reduce their personal burden;that is, the responsibility of decisions about PSA testingwas shared with these specialists (but not with theirpatients)	These GPs also said they preferred to be guidedby urologists on what to do about PSA testing overall.	Take into account patient demographic factors, wishes, risk profile etc. in making a decision to order or not order a PSA test; case-by-case basis, particularly responsive to individua patient preferences. …..For some, their priority was beingregarded as a‘good’GP by their patients: they focusedon how their testing decisions might influence theirreputation and rapport with their patient. They rep…				Following practice and guidelines ...GPs committed to avoiding overdiagnosis particularlydrew on and trusted the research evidence to guide andinform their testing decisions.
K. Pickles, S. M. Carter, L. Rychetnik and V. A. Entwistle	Doctors' perspectives on PSA testing illuminate established differences in prostate cancer screening rates between Australia and the UK: a qualitative study												There was aproportion who were more likely to practice accordingto a different idea of evidence: for whom the‘evidence’from their own experience or the experiences of collea-gues was critically important in directing their approachto PSA testing					Yes			Opportunistic screening - They reported that they would suggest testing because of a man’s age, or raise it in the contextof a health check. To quote one GP:“people are used tosort of being screened...so we’re tacking this onto the discussionbasically”(AGP21). Some GPs said their patients“don’tget a chance”to initiate a discussion about PSA testingbefore the GP“talks them into it there and then”(…	Practice context/prostate screening culture - UK GPs noted they may only receive a few PSA requestsa year and some could not recall an example to refer toin the interview. The idea that a GP might introducePSA testing as an issue for consideration for an other-wise healthy man was seen as strange; position taken by urology as a profession	Influence of urology profession	UKGPs said it would be‘rare’or‘unusual’for asymptomatic men to request PSA testing….A sig-nificant proportion of the Australian GPs interviewedsaid that they might also raise PSA testing with a patient,unprompted.	Funding models, incentives		Influence of urology profession	Australian GPs reportedthat the guideline environment is challenging to navi-gate, making it difficult for GPs tofind consistent andcentrally issued directive advice.
A. Sanabria, L. P. Kowalski, J. P. Shah, I. J. Nixon, P. Angelos, M. D. Williams, A. Rinaldo and A. Ferlito	Growing incidence of thyroid carcinoma in recent years: Factors underlying overdiagnosis	Looks at factors for overtesting on all different levels											The awareness of physicians about well-differentiated thy-roid cancer can influence the rate of detection.72If the physi-cian is sensitive to the disease and actively searches fornodules during the physical examination, more nodules willbe detected, which leads to diagnosis of asymptomatic thy-roid cancers; the physician then receives positive feedback,having identified a cancer, which serves to …					In fear of litigation in the event of a misseddiagnosis, many pathologists have increased the number ofreports that indicate indeterminate or malignant tumors, evenafter second revisions by experts who discard this diagno-sis.97In the case of radiologists, a failure to report findingson an imaging study would carry adverse liability if the nod-ule became clinically significant in the future. The …		Many studies65,75–78haveidentified a correlation between the number of ultrasoundmachines, fine-needle aspiration biopsy (FNAB) number (asan indicator of physician diagnostic activity) and the rate ofwell-differentiated thyroid cancer…. InSouth Korea, primary care physicians frequently own anultrasound machine89and order an ultrasound as an oppor-tunistic screening test during a routine examinati…		Practice context - Some authors have proposed that some characteristics ofphysicians who are located in specific geographic areas mayincrease the rate of detection. If the physicians have a partic-ular interest or training in thyroid pathology or are influencedby governmental or social policies, it is expected that morepatients with well-differentiated thyroid cancer will be identi-fied. Udelsman…			Leeet al89examined the relationship between the incidence ofwell-differentiated thyroid cancer and the financial character-istics of healthcare systems between countries and found anegative correlation with a low public health expenditure.The authors suggest that a higher proportion of private healthfinancing means a greater individual ability to pay for health services with the effect of induced…			The consensus opinions and guidelines developed bymedical societies could also influence the detection of thy-roid nodules and the use of diagnostics tools. The introduc-tion of an ultrasonographic-specific size to indicate anFNAB could increase the rate of biopsy with a consequentlyhigher identification rate of asymptomatic tumors, an obser-vation that has already been made for other diseases, i…
E. D. Sears, T. J. Caverly, J. T. Kullgren, A. Fagerlin, B. J. Zikmund-Fisher, K. Prenovost and E. A. Kerr	Clinicians' Perceptions of Barriers to Avoiding Inappropriate Imaging for Low Back Pain-Knowing Is Not Enough																	149 (27.3%) clinicians expressed worry that not ordering an imaging test could leave them vulnerable to a malpractice claim. ------ In the multivariable regression model (Table 2), clinicians who were within 10 years of completing training who felt they would not have time to discuss risks and benefits, and who worried about liability were more likely to have difficulty accepting the CW recommend…			a similar number of clinicians (414, 75.7%) felt they would be unable to refer the patient to a specialist for further evaluation without obtaining imaging first.			More than half of clinicians (316, 57.8%) worried that the patient would be upset if she did not receive imaging...While only 81 (14.8%) clinicians felt it would be difficult for them to follow the CW recommendation to not order imaging, 341 (62.9%) believed it would be difficult for most patients to accept the CW recommendation.		141 clinicians (25.8%) felt they would not have time to discuss the risks and benefits of imaging with the patient. ----- In the multivariable regression model (Table 2), clinicians who were within 10 years of completing training who felt they would not have time to discuss risks and benefits, and who worried about liability were more likely to have difficulty accepting the CW recommendation
K. Selby, J. Cornuz, C. Cohidon, J.-M. Gaspoz and N. Senn	How do Swiss general practitioners agree with and report adhering to a top-five list of unnecessary tests and treatments? Results of a cross-sectional survey																						the surgeon’s request was important when performing preoperative chest X-rays (68%)., PPI started by another clinician (22%)	The patient’s request was important for imaging in low-back pain (67%) and providing antibiotics for URIs (73%), --------- Order imaging to increase bond with patient (13%)				If GPs agree with the recommendations, they may be more likely to follow them in practice, as there was a correlation between giving agreement scores less than eight and GPs reporting that they follow fewer recommendations.
R. Sharma, J. Pannikottu, Y. Xu, M. Tung, S. Nothelle, A. H. Oakes and J. B. Segal	Factors Influencing Overuse of Breast Cancer Screening: A Systematic Review					Definitions of overuse in included studies: Any self-breast exam24Screening in patients with limited life expectancy16,18,22,24–27Guideline discordant screeningOffering nonrecommended MRI testing for screening17,19,20Utilizing multiple conflicting guidelines from USPSTF/ACS/ACOG22,25Screening more frequently than recommended16Patient’s lack of awareness and knowledge, or negativeattitude toward, …														With Medicare data supplemented with regional data,Tan et al. focused on supply of services as a driver ofoveruse, finding that lower patient volume, practice in asmaller city, a higher density of primary care physicians, ahigher number of mammographic facilities, and a highernumber of radiologists were associated with overuse ofbreast cancer screening.2							Physicianspecialty was evaluated as an influential contributor tooveruse in three studies.16,25,27A cross-sectional study using datafrom National Ambulatory Medical Care Survey (NAMCS)found that, over time, family physicians and internists decreaseduse of mammography and obstetricians and gynecologistsdecreased use less so; these practices appeared to commen-surate with their specialty societies’…	Physicianswho are unaware of guidelines, who have low confidence inguidelines, or who perceive conflict in the recommendationsacross guidelines are more likely to overuse screening thanclinicians who are committed to practicing guideline-concordant care. We suspect that screening is the defaultoption for clinicians who have limited time or skills to discussharms and benefits of screening with eac…	Physicians with lower risk-taking traits,19those from aracial/ethnic minority,22those working in a smaller practice(solo practice),22and those who overestimated patients’cancer risks20described a tendency to overuse breast cancerscreening.
S. L. Sherman, T. R. Gulbrandsen, H. A. Lewis, M. H. Gregory, N. M. Capito, A. D. Gray and B. S. Bal	Overuse of Magnetic Resonance Imaging in the Diagnosis and Treatment of Moderate to Severe Osteoarthritis				Unsure																						Non-physician and non-academic providers were more likely to order MRI scans when compared with physicians or academic providers
S. Siedlikowski, C. Ells and G. Bartlett	Scrutinizing screening: a critical interpretive review of primary care provider perspectives on mammography decision-making with average-risk women																		In these studies, physicians found mammography guidelines unclear, contradictory,and changing. One study showed that the difficulty of reconciling divergentorganizational guidelines was strongly associated with recommending screening towomen aged 45–49 [ 34]. The study involving interviews with physicians [32] revealedthat physicians did not feel confidently prepared to have a discussion with the…			Three of the studies revealed that physicians would recommend screen-ing if their colleagues recommended this test [26, 27, 29]. As many as 89.6% of physi-cians in one study [27] stated they would order a screening test that they would notusually recommend if the specialists with whom they worked recommended the test.		Inaddition, patient anxiety about having cancer and patient expectations to have mam-mography increased the likelihood that a physician would order a screening test. In one particular case [29], 40% of physicians did not think breast cancerscreening was necessary for women aged 40 to 49, but 62% of those physicians saidthey would order the test if their patients requested it....n a second article…		Approximately 30% of the physicians in a third study [27]stated they would order mammography if it would take less time than convincing pa-tients that they do not need it.		In one other American study,physicians who trusted the USPSTF the most were significantly less likely to recom-mend mammography screening to women aged 40–49 than those who most trustedother organizations [33]...Of the physicians who did notoffer screening to women 40 to 49 [29], the most commonly expressed reason for notscreening was the absence of evidence of decreasing breast cancer-related de…	In the same study, approximately 20% of physicians in that study said theydid not offer mammography screening because they thought the risk of harms such asincreased anxiety, unnecessary radiation exposure, high false positive rates, unnecessarybiopsies, and overtreatment of benign results outweighed any benefits of the screening.
R. Simmonds, J. Evans, G. Feder, T. Blakeman, D. Lasserson, E. Murray, K. Bennert, L. Locock and J. Horwood	Understanding tensions and identifying clinician agreement on improvements to early-stage chronic kidney disease monitoring in primary care: a qualitative study	Include; plays the Devil advocate and focusses on GP perspective who have their wits about them and understand significance of monitoring and disease labellig			? Exclude? Focus is on contention and dissonance around early stage CKD monitoring and GP concerns re medicalisation of 'normality' and harming patients via labelling						"We medicalise everything… for the vast majority of patients that we see, it has no practical importance or relevance at all"					"My personal policy I would always disclose… generally speaking I would always explain the diagnosis"									Most GPs expressed initial discomfort about being incentivised through QOF to keep a register and monitor of patients with CKD stage 3, as it contradicted existing beliefs around the meaning and status of mild reduction in kidney function		GPs also felt tension between their experiences of managing patients with impaired kidney function in general practice and the rationale for labelling patients with a disease. GPs felt that the introduction of CKD monitoring in primary care was driven by specialists informed by experience of advanced, progressive kidney disease which they perceived as rare in primary care. As a result, GPs felt t…	The introduction of ‘CKD’ as a new disease construct conflicted with most GP professional values and personal understandings of general practice medicine. GPs referred to general practice medicine as primarily responding to patients' symptoms and explained how monitoring activities and screening programmes were changing the way they practised. GPs experienced dissonance between what they felt was…
J. Steurer, U. Held, M. Schmidt, G. Gigerenzer, B. Tag and L. M. Bachmann	Legal concerns trigger prostate-specific antigen testing																	Forty-one per cent ofgeneral practitioners and 43% of internists stated that they some-times or often recommend this test for legal reasons.
T. van der Weijden, M. A. van Bokhoven, G.-J. Dinant, C. M. van Hasselt and R. P. T. M. Grol	Understanding laboratory testing in diagnostic uncertainty: a qualitative study in general practice									The diagnostic value of tests wasoften overestimated by the GPs. Some GPs did not realisethat the diagnostic yield is usually nil. ...Some GPs feel insecure about their own diagnostic capa-bility in physical examination.‘I use the PSA test too, but that has to do with my inse-curity. Because I don’t rate my ability as sufficiently goodat present to correctly judge all prostates. I dare not gojust…			Certain routines in diagnosis or screening play a role.Most interviewees had their own routines in ordering tests.These routines were mostly a remnant of their medical edu-cation, sometimes modified by feedback given by the locallaboratory and structured laboratory test-order forms.‘Spinal cord reflexes as I always call them. At a givenmoment you just got into the habit of a particular routine,an…	Some GPs GPs find it difficult to negotiate with assertive patients.		Some GPs mentioned their frustration at not being able tooffer the patient something useful, at the feeling of emptyhands, owing to the lack of a diagnostic or therapeutic planfor patients presenting with unexplained complaints. A testrequest symbolises a serious attempt to deal with thepatient’s complaint	Some GPs based pre-test probability more on the ‘once-in-a-lifetime’ finding of an abnormal test result. For example,since an interviewee had found a hypercalcaemia in apatient with fatigue unaccompanied by other complaints orsigns over 10 years ago, this GP always included this test,‘because you never know’. Some GPs experience small error tolerance becasue of recent medical blunders. ‘If you’ve…	Defensive medicine owing to the societal tendencytowards juridical claims is another reason. Some GPs are aware of legal complications that can arise if diagnosticuncertainty persists for a long time. GPs feel that there is alower threshold for consulting a physician, or even differentpathology, than a generation ago.	The GPs seemed to differ quite alot in their risk-taking attitude. Some of the GPs found it dif-ficult to handle insecurity. ‘I think we have the most difficult job. Let me give you anexample. You’re sitting there with someone who has asudden-onset splitting headache, but otherwise you seenothing alarming. Then you start weighing things up.There’s a family history of subarachnoidal bleeding. SoI’…	Availability of technology; for example, desktop testdevices in the practice, makes it easy to perform testing.Travelling to the laboratory means a burden for the patient.Another trigger is the situation in which the patient is alreadybeing sent for another test to the diagnostic centre, whichcreates a low threshold for doing more testing. In general,blood tests are not expensive. The costs are r…	Another trigger is the situation in which the patient is already being sent for another test to the diagnostic centre, which creates a low threshold for doing more testing. In general, blood tests are not expensive. The costs are relatively low compared with other tests. So why not?		The GP may experience pressure from specialists, e.g. thespecialist who has been consulted excludes disease butsuggests focusing on other organ systems.Yes. If the neurologist had written, “There’s nothing thematter” ... But how must I say “you have to accept it” ifthe neurologist says that perhaps the patient should belooked at by someone else.’ (GP 7.)	.The GP may experience pressure from the assertive patient,who readily and actively asks for testing. On the other hand,if the patient spontaneously states, ‘I think it is nothing seri-ous’, and does not ask for testing, the GP is more likely towait before ordering tests. The GP may assume that anoth-er patient has a strong desire for reassurance by testing. The worried patient needs to be reassu…	Not wanting to cause insurance problems for the patient. Healthinsurers can use even minor deviations in test results; forexample, in a serum cholesterol or X-ray of the spine, to thepatient’s disadvantage.	time pressure; for example, during busyMonday mornings or Friday afternoons, or when the surgeryis running late and many more patients are waiting.Requesting a laboratory test is a quick and efficient way tofinish the consultation, a non-verbal means of signalling theend of the consultation.			There are also tac-tical motives for testing; for example, the test request may beused as a compromise in a refusal of a patient’s wish; or itmay be used to create a somatic excuse, an organic basis,for the complaint, to assist the patient in accepting the com-plaint.‘He wanted a scan of his head and he wanted other teststoo. Because I had refused him the scan, I let him havethe other tests. But …
B. J. Zikmund-Fisher, J. T. Kullgren, A. Fagerlin, M. L. Klamerus, S. J. Bernstein and E. A. Kerr	Perceived Barriers to Implementing Individual Choosing Wisely Recommendations in Two National Surveys of Primary Care Providers				Attitudes about one CW recommendation or the CW initiativeas a whole cannot be assumed to predict acceptance (or lackthereof) of other recommendations.													U.S. Survey respondents were more likely than VA Surveyrespondents to list the malpractice system as a major barrier. Perceiving the current medical malpractice system as“a major barrier”to reducing overutilization was associatedwith perceiving four of the five recommendations as difficultfor patients to accept in both surveys.						Patient requests for tests and treatments listed as a major barrier to efforts to reduce overuse of services. Perceiving patient requests for services as a major barrierwas significantly related to marking each of the five recommendations listed in Figure3 as difficult for patients toaccept.		Lack of time listed as a major barrier to efforts to reduce overuse of services	The number of tests and treatment recommended by specialists listed as a major barrier to efforts to reduce overuse of services	Five of our 12 recom-mendations appeared both comparatively easy for providers tofollow and easy for patients to accept, with <20 % ofTable 2 Characteristics of the U.S. Survey and VA Survey SamplesCharacteristicU.S.Survey(N=603)n(%)VASurvey(N= 1173)n(%)GenderMale397 (66 %) 523 (45 %)Female202 (34 %) 630 (55 %)Transgender0 (0 %)2 (0 %)Completed clinical training<10 years137 (23 %) 257 (22 %)10–19…
